# Supplementary material for: A Technique for Rapid Bacterial-Density Enumeration through Membrane Filtration and Differential Pressure Measurements
Source: Micromachines (Basel). 2022 Jul 28;13(8):1198. doi: 10.3390/mi13081198 (PMC9415702; doi:10.3390/mi13081198)
Supplement: Supplementary file 1 [file micromachines-13-01198-s001.zip]

Archive with 1 entries (1 files):
- micromachines-1792942-supplementary.pdf
